# Supplementary material for: Spatial and temporal patterns of vegetation carbon sources/sinks and driving factors in southeastern Xizang from 2000 to 2020
Source: PeerJ. 2026 Jan 8;14:e20572. doi: 10.7717/peerj.20572 (PMC12790777; doi:10.7717/peerj.20572)
Supplement: Supplemental Information 1 [file peerj-14-20572-s001.csv]

	2000NPP	2005NPP	2010NPP	2015NPP	2020NPP
Bayi	199.4488209	124.621727	100.0592804	292.5326233	138.3986816
Bomi	129.0405602	74.97597504	63.46925354	200.7251434	75.88265991
Cayu	249.8228452	178.5693665	185.3291473	326.9425659	183.4020691
Gongbujiangda	98.67444908	110.9705124	101.4806213	175.3482513	135.5771179
Langxian	149.3444198	132.2409973	44.65607834	116.9321442	133.0804749
Milin	183.9440226	134.5573883	73.29187775	201.2035065	122.0070648
Motuo	537.0855753	528.755127	324.264679	904.9598389	502.6818848
