# Supplementary material for: Spatial and temporal patterns of vegetation carbon sources/sinks and driving factors in southeastern Xizang from 2000 to 2020
Source: PeerJ. 2026 Jan 8;14:e20572. doi: 10.7717/peerj.20572 (PMC12790777; doi:10.7717/peerj.20572)
Supplement: Supplemental Information 2 [file peerj-14-20572-s002.csv]

	2000NEP	2005NEP	2010NEP	2015NEP	2020NEP
Bayi	69.18203461	-7.367620945	-18.21558762	168.6920166	20.41764832
Bomi	0.902573174	-53.61162949	-57.60851288	80.59732819	-18.3988781
Cayu	83.43483915	12.39072704	16.98683548	176.1916504	61.62150192
Gongbujiangda	-3.321551724	1.071961045	12.92611217	76.50800323	20.62611961
Langxian	40.37058483	20.02515221	-9.665058136	54.49045181	29.73867416
Milin	59.36696553	7.831708908	-16.63489532	109.9114075	14.12687683
Motuo	281.8989601	266.241272	83.44072723	667.0064087	344.1436157
